# Supplementary material for: Curcumin Reduces Depression in Obese Patients with Type 2 Diabetes: A Randomized Controlled Trial
Source: Nutrients. 2024 Jul 25;16(15):2414. doi: 10.3390/nu16152414 (PMC11314607; doi:10.3390/nu16152414)
Supplement: Supplementary file 1 [file nutrients-16-02414-s001.zip]

Archive with 1 entries (1 files):
- nutrients-3096913-supplementary.pdf
